# Supplementary material for: Sex-Specific Urinary Biomarkers for Diagnosing Bipolar Disorder
Source: PLoS One. 2014 Dec 22;9(12):e115221. doi: 10.1371/journal.pone.0115221 (PMC4274077; doi:10.1371/journal.pone.0115221)
Supplement: S1 File — Original data about the age, body mass index and metabolites. (XLSX) [file pone.0115221.s001.xlsx]

## Sheet: male
Group	Age	BMI	Mood States	β-Hydroxybutyrate	α-Ketoglutarate	α-Hydroxyisobutyrate	α-Hydroxybutyrate	Trimethylamine	TMAO	Taurine	Succinate	Pyruvate	Propionate	p-Hydroxyphenylacetate	Phenylacetyglycine	Oxalacetate	N-Methylnicotinamide	Nicotinate	m-Hydroxyphenylacetate	Methylmalonate	Malonate	Lactate	Isobutyrate	Hippurate	Glycolate	Glycine	Glyceroylphosphocholine	Formate	Dimethylglycine	Dimethylamine	Creatinine	Citrate	Choline	Alanine	Acetone	Acetoacetate	Acetate	Acetamide	3,4-Dihydroxymandelate
Bipolar Disorder	24	22.8	Depressed	1.41978	2.83393	0.395612	2.47131	0.389346	0.579366	7.06198	0.466349	0.523765	1.21196	5.46819	6.39051	1.10853	0.00516402	0.0714314	1.14156	1.86609	1.94859	1.76901	0.6526	6.6815	3.54574	6.17358	0.399489	0.159506	0.227968	0.609262	20.0217	10.8156	0.807492	1.8303	0.334239	0.700306	0.911716	0.90758	1.39703
Bipolar Disorder	55	23.4	Depressed	0.485566	0.798159	0.0991457	0.323696	0.103254	0.104569	1.46816	0.154635	0.166899	0.103578	0.2952	0.41884	0.347314	0.00578154	0.0647756	0.516353	0.452236	0.631987	0.421366	0.170724	0.305941	0.940497	1.3319	0.128719	0.027519	0.0601365	0.193643	7.16811	3.57979	0.177221	0.418991	0.10824	0.213661	0.261412	0.238387	0.262954
Bipolar Disorder	23	24.2	Depressed	1.26229	1.21153	0.127957	0.483118	0.0684561	0.099338	1.78509	0.186806	0.186766	0.121108	0.475851	0.428872	0.44009	0.00969558	0.0889308	0.394676	0.451181	0.850718	0.705098	0.429679	2.18914	0.943184	1.4843	0.139529	0.116756	0.0488408	0.225543	6.86325	3.56703	0.296278	0.5752	0.151143	0.238523	0.354703	0.285205	0.422222
Bipolar Disorder	18	24	Depressed	1.85467	1.92513	0.261484	0.785761	0.171009	0.233706	3.12079	0.435451	0.397297	0.308049	0.648246	0.842128	0.881932	0.00792524	0.153965	0.713388	1.38932	1.60306	1.02566	0.831818	0.543076	3.08118	3.55022	0.454678	0.0581908	0.172885	0.582527	18.1548	9.26038	0.549299	0.75024	0.262138	0.520145	0.526193	1.15273	0.443313
Bipolar Disorder	18	21.3	Depressed	1.24843	1.75685	0.255138	5.15544	0.212465	0.206101	2.84367	0.370321	0.515241	1.81895	0.796959	1.03827	0.910156	0.01253	0.0263309	0.906541	1.29194	1.35368	1.27336	0.875883	1.16454	1.73088	6.3208	0.381765	0.161782	0.135988	0.40473	11.435	11.6868	0.546237	1.49093	0.266634	0.524027	0.477189	0.425305	0.465421
Bipolar Disorder	36	22.5	Manic	0.852867	2.27285	0.258684	0.920753	0.12346	0.209475	2.90268	0.429795	0.347994	0.306017	1.11445	1.32049	1.32867	0.00361094	0.0422709	0.768907	0.972179	1.43076	1.28815	0.425183	0.902393	2.02571	4.58946	0.300537	0.0527847	0.242415	0.419798	13.2798	7.46388	0.530218	1.29212	0.248087	0.649521	0.545511	0.503431	0.377451
Bipolar Disorder	18	21.9	Depressed	0.830524	1.24206	0.192712	0.537935	0.0932651	0.182418	2.59662	0.28668	0.282988	0.252836	0.558822	0.954848	0.60637	0.00850669	0.420406	1.35055	0.796517	1.31826	0.779461	0.568541	8.82221	2.09387	2.48803	0.228379	0.0686468	0.149608	0.405783	12.6364	8.15762	0.291851	0.706612	0.177144	0.351946	0.491676	0.599826	0.431172
Bipolar Disorder	24	21.5	Depressed	2.38028	3.07289	0.47568	10.9533	0.352998	0.356484	3.3873	0.724276	0.937126	2.47301	1.22461	2.0622	2.17254	0.0121692	0.17071	1.23197	2.57786	2.1518	3.23041	1.07519	2.15285	5.81878	7.63889	0.432555	0.106422	0.246086	1.04222	24.3345	17.9874	0.926616	2.41197	0.609034	1.36927	1.01594	0.874736	1.26399
Bipolar Disorder	38	20.5	Manic	3.06479	1.71025	0.30204	7.00425	0.232977	0.183602	2.94764	0.361993	0.474347	1.79616	0.369745	0.512256	0.815239	0.00502958	0.256006	0.661421	1.56426	1.66618	1.78551	1.12496	0.845185	1.97457	6.95793	0.178167	0.0710549	0.157491	0.439678	15.5955	10.8573	0.500759	1.69763	0.350874	0.624941	0.555973	0.538954	0.514141
Bipolar Disorder	27	18.9	Depressed	1.2107	0.860185	0.149986	2.0257	0.196495	0.138456	1.34387	0.179445	0.221127	0.892277	0.283271	0.378523	0.42514	0.0130279	0.129567	0.333627	0.796021	0.710895	0.64815	0.529424	1.60684	1.12448	2.2813	0.126066	0.0722857	0.181564	0.256877	5.70268	4.15489	0.193631	0.658776	0.174519	0.279699	0.236802	0.390661	0.309494
Bipolar Disorder	18	21	Depressed	1.52777	3.69015	0.515673	1.54998	0.272811	0.937204	5.74468	0.843746	0.87175	0.574994	1.39746	1.92178	2.34047	0.0436866	0.801875	1.41993	1.9402	6.36052	1.88023	0.580481	0.854521	3.38676	9.57602	0.680433	0.113846	0.327753	1.34168	33.5112	17.959	0.803412	1.68931	0.523784	1.31295	1.02533	1.01822	0.706659
Bipolar Disorder	49	21.5	Depressed	4.85077	2.33247	0.449137	10.4016	0.264116	0.507179	4.22891	0.582487	0.920158	2.08339	0.76191	0.877124	1.53325	0.00900293	0.0927257	0.910011	2.6563	3.12739	2.29676	0.629482	0.617059	2.37163	5.79591	0.419701	0.0522137	0.350848	0.762862	26.6394	10.8542	0.723389	1.25831	1.73947	1.1721	0.642948	0.75432	0.706822
Bipolar Disorder	42	22	Euthymic	1.95396	1.70084	0.239802	0.958137	0.0999452	0.182359	2.59028	0.342584	0.37253	0.289588	0.593007	1.19997	0.994002	0.0162072	0.116271	0.496903	1.08478	1.3649	1.13915	0.351067	0.662257	1.31971	2.92386	0.1955	0.0406252	0.154231	0.319722	9.4819	5.69213	0.368382	0.873927	2.37234	0.671739	0.495629	0.435931	0.476048
Bipolar Disorder	48	27.7	Euthymic	1.22877	1.76403	0.355512	2.94218	0.212478	0.82298	3.08255	0.360473	0.47714	1.50469	0.970623	1.12607	0.83036	0.00694285	0.0951081	0.580484	1.42037	3.82207	1.08479	0.644894	3.26489	2.13198	5.06541	0.284271	0.0758891	0.197781	0.446203	15.6031	8.74938	0.57071	1.07016	1.87514	0.691563	0.56092	0.585172	1.06553
Bipolar Disorder	23	21	Depressed	1.26518	2.08786	0.312267	1.12287	0.22359	0.252315	2.97945	0.388929	0.454408	0.255213	0.798704	0.974617	1.03143	0.00333541	0.204067	0.693562	1.20763	1.49743	1.30145	0.420593	0.379498	2.29135	3.15306	0.458781	0.0989834	0.146148	0.526753	16.2697	14.1582	0.723204	0.987338	1.36523	0.6219	0.566919	0.575176	0.669645
Bipolar Disorder	27	21.9	Depressed	3.04428	3.67687	0.338046	12.0156	0.189075	0.232905	3.98694	0.483985	0.586509	4.95244	0.964449	0.661036	1.08498	0.0338837	0.0474382	0.785482	3.17299	2.10198	2.70759	1.71084	0.526104	2.44105	17.632	0.47611	0.0796561	0.186931	0.898607	23.7618	27.4722	0.903666	3.03419	3.35765	0.626384	0.619476	0.529605	0.723394
Bipolar Disorder	31	20.1	Euthymic	0.404263	0.643461	0.0867167	0.298019	0.0491411	0.174813	0.894163	0.123405	0.136477	0.0844222	0.267994	0.204726	0.24121	0.0120074	0.0813426	0.192093	0.595946	1.03281	0.342917	0.228943	0.122262	0.678701	1.01005	0.186753	0.0109826	0.0429709	0.156653	6.89823	2.09353	0.229476	0.205832	0.896965	0.169567	0.162067	0.188709	0.166866
Bipolar Disorder	21	20.8	Depressed	1.49218	2.90877	0.481909	1.48982	0.288477	0.613943	4.3485	0.621569	0.787973	0.419418	2.196	4.00042	2.63684	0.02683	0.366251	2.14108	2.30258	2.77461	1.92144	0.911998	3.90715	4.17382	7.93759	0.638011	0.0813893	0.311448	0.944304	30.0881	9.93259	0.798541	1.70026	2.12921	1.53259	1.22105	0.970255	1.15261
Bipolar Disorder	23	18.9	Manic	0.776532	0.782103	0.134217	0.493428	0.0483041	0.0778613	1.50432	0.16787	0.151912	0.106189	0.381484	0.76239	0.552967	0.000127932	0.100517	0.377506	0.441569	0.676037	0.534045	0.331778	0.746236	0.859207	1.30393	0.193218	0.0155289	0.067523	0.218074	8.0491	1.97729	0.205235	0.397266	1.93567	0.386193	0.314748	0.275402	0.206063
Bipolar Disorder	25	21.7	Euthymic	1.31171	0.625157	0.104999	0.269527	0.0553642	0.0877672	1.03944	0.135021	0.129323	0.0765365	0.123165	0.283915	0.280779	0.00080023	0.0443213	0.209831	0.877483	0.73126	0.285636	0.178492	0.0101936	0.74558	1.02124	0.0933145	0.0126868	0.0482202	0.188803	6.3607	0.86504	0.122889	0.161622	1.31519	0.206461	0.21215	0.206068	0.102312
Bipolar Disorder	26	19.5	Depressed	3.87088	2.56818	0.351789	1.12416	0.180504	0.729521	3.7346	0.621382	0.595571	0.382248	1.36768	2.10277	1.17237	0.0105712	0.122339	1.16582	2.25529	3.81974	1.42134	1.62297	1.94969	3.25739	5.59073	0.565052	0.108857	0.242483	0.641142	17.9772	7.78297	0.818697	1.35725	1.65782	1.07784	0.925342	1.28285	1.24107
Bipolar Disorder	21	23.6	Depressed	2.47334	1.77645	0.316542	1.22632	0.273364	0.311619	3.10158	0.417633	0.459223	0.351079	1.03642	2.2189	2.00714	0.0048012	0.0926791	0.934521	1.32845	2.20854	1.31081	0.445463	1.59772	2.25968	3.58784	0.198285	0.138616	0.160603	0.463842	15.5074	7.34773	0.389733	1.24025	3.18231	1.00707	0.696761	0.61017	0.578217
Bipolar Disorder	48	20.7	Depressed	1.14152	0.935687	0.0769956	0.436106	0.0462201	0.0605318	1.69031	0.10475	0.0982817	0.0477447	0.368148	0.357878	0.255339	0.00687166	0.118108	0.278455	0.320464	0.688375	0.556079	0.33625	1.92654	0.996929	1.40194	0.125445	0.0951024	0.0103903	0.157983	6.78514	2.91292	0.252725	0.428738	0.0886117	0.140333	0.230486	0.148356	1.10424
Bipolar Disorder	23	21.5	Depressed	0.26531	0.402904	0.0367094	0.22237	0.0328517	0.0991419	1.1923	0.06058	0.0630345	0.00179329	0.300081	0.679078	0.315358	0.00336122	0.0628323	0.184931	0.268834	0.376032	0.393896	0.169902	0.919199	0.974221	1.20753	0.0819048	0.0272917	0.0248301	0.122697	4.5554	1.67162	0.135283	0.204892	0.058578	0.271214	0.17558	0.25608	0.340705
Bipolar Disorder	26	19.7	Depressed	2.75109	2.10027	0.311894	1.09441	0.140428	0.237316	2.1377	0.391965	0.391936	0.308079	0.459554	0.373119	0.888758	0.0208364	0.0416043	0.325802	0.890149	1.81126	1.13262	0.656508	0.487083	2.98191	3.9492	0.302855	0.0439634	0.237967	0.636658	10.5978	13.9499	0.465862	0.899293	0.278493	0.454645	0.5056	0.581829	1.34464
Bipolar Disorder	20	21.9	Depressed	2.24325	2.97057	0.349994	1.31223	0.173611	0.370233	2.56344	0.7624	0.571037	0.390595	0.850851	0.886911	1.37319	0.0759905	0.229222	0.524401	1.29541	2.22129	1.6315	0.348863	0.968699	2.42711	5.52862	0.317159	0.0944181	0.197101	0.848298	19.6595	13.858	0.727431	1.04162	0.502829	1.16614	0.675499	0.648962	1.42417
Bipolar Disorder	39	24.1	Depressed	0.401317	0.13913	0.00599635	0.0558674	0.000576789	0.0158572	0.53354	0.0145965	0.0138745	-0.0232254	0.0055745	0.0727199	0.0723936	0.00866105	0.000661267	0.0336499	0.104604	0.2818	0.0927755	0.0869241	0.0123267	0.275178	0.296109	0.0462667	0.0087598	0.00276758	0.0402771	2.56691	1.04545	0.0638901	0.0762008	0.0070426	0.030854	0.0700786	0.0118624	0.0534829
Bipolar Disorder	33	27.3	Manic	2.4428	0.452585	0.034946	0.28975	0.0183384	0.0638079	1.21856	0.113837	0.0634382	0.00750229	0.143223	0.484983	0.208727	0.0288985	0.0194143	0.254774	0.348486	0.45226	0.597688	0.149433	0.323492	0.859702	3.8493	0.151861	0.153019	0.0205441	0.183799	11.1186	1.36005	0.154795	0.119766	0.099339	0.15708	0.444032	0.104246	0.239877
Bipolar Disorder	18	24.9	Euthymic	2.55785	1.46519	0.19343	2.85445	0.108217	0.0939113	2.12209	0.345103	0.368937	0.738942	0.296677	0.535681	0.643945	0.0179606	0.0736078	0.446807	0.954964	0.701953	1.36034	0.463172	0.585508	5.15152	7.53568	0.0812854	0.368836	0.113593	0.554638	7.55301	6.24547	0.232006	1.02265	0.253991	0.424212	0.660072	0.293555	1.16292
Bipolar Disorder	19	23.2	Depressed	3.94092	3.81471	0.766757	8.44656	0.36941	0.847061	6.33364	0.990247	1.24465	2.35524	2.79313	5.03753	3.10107	0.00994238	0.335903	2.59809	3.51403	4.10125	2.83822	1.50098	12.2024	4.84379	7.61566	0.62551	0.222627	0.46644	1.15595	27.4025	20.6968	1.19468	2.83501	0.803689	2.58291	1.57962	1.9614	3.25476
Bipolar Disorder	24	21.3	Depressed	3.39809	1.79071	0.375798	7.80615	0.289494	0.420264	2.71378	0.414765	0.532147	2.25742	0.645399	0.978804	1.1047	0.0178703	0.0732621	0.642059	1.76699	2.70367	1.91491	0.492165	0.71392	2.01367	7.71293	0.198344	0.0733222	0.204548	0.540776	19.0299	10.8804	0.525675	1.49634	0.371163	0.78445	0.618619	0.590171	0.916315
Bipolar Disorder	18	19.2	Depressed	5.49283	5.12498	0.712784	2.62421	0.296817	0.741701	8.99301	1.6987	1.47031	1.02949	1.38952	4.08156	4.46846	0.0119516	0.103579	2.12526	3.55746	4.02796	2.78069	0.752313	1.86992	3.61871	5.06478	0.835352	0.0980787	0.418224	1.15359	42.6426	11.7603	1.68027	1.66884	0.993198	4.38992	1.74136	1.35441	1.06228
Bipolar Disorder	31	24.4	Depressed	2.09363	2.00679	0.480363	9.0882	0.176199	0.233996	1.70928	0.466763	0.567861	1.97567	0.528017	0.44306	1.066	0.0087487	0.199255	0.581051	1.87773	2.35517	2.9397	0.645459	0.957224	1.61472	8.74707	0.16712	0.104102	0.254446	0.510699	15.2309	12.3873	0.391896	2.00311	5.11133	0.715213	0.55971	0.729263	0.38153
Bipolar Disorder	23	20.3	Euthymic	1.74521	1.70909	0.243505	0.782717	0.106701	0.414678	3.42926	0.304952	0.366217	0.267547	1.02977	0.783631	0.643591	0.00659119	0.0924086	0.847096	0.846863	1.63932	1.17188	0.297259	1.3139	2.21374	4.22999	0.431574	0.0728527	0.163668	0.407298	13.155	5.41541	0.63186	0.930825	1.47315	0.334787	0.424459	0.462789	0.47856
Bipolar Disorder	16	24.7	Depressed	1.05036	0.652098	0.0768276	0.322004	0.0633953	0.15627	1.37471	0.118445	0.0972299	0.0483205	0.180844	0.313448	0.263845	0.00752502	0.100849	0.380445	0.231324	1.20411	0.525914	0.0681882	0.371277	0.658384	1.64822	0.117978	0.0355778	0.152367	0.17302	6.19251	4.76054	0.139793	0.35524	2.54119	0.158556	0.149575	0.11334	0.0753081
Bipolar Disorder	25	24.5	Depressed	1.5247	2.33506	0.30831	1.46729	0.187781	0.614553	4.74056	0.488148	0.491482	0.517698	1.15543	1.49584	1.44066	0.0829238	0.225692	1.05695	1.56312	2.35669	1.12775	0.432693	3.1849	2.57957	4.24293	0.319015	0.0882371	0.203487	0.610575	21.0501	16.2422	0.604444	1.01122	1.67298	0.843848	0.651875	0.645661	1.08863
Bipolar Disorder	48	24.3	Depressed	2.07754	1.73013	0.813205	0.903717	0.156112	0.370528	4.57661	0.428781	0.479174	0.465495	1.58011	3.58786	2.29539	0.0233819	0.186582	1.1902	1.44137	1.79875	4.05236	0.980251	2.87558	2.20909	3.75001	0.28529	0.0979129	0.278917	0.679487	20.7144	8.99078	0.511152	0.927962	1.81543	1.31289	0.802746	2.5376	1.06246
Bipolar Disorder	39	16.7	Euthymic	0.71655	1.58854	0.262261	0.820377	0.176428	0.20636	3.95871	0.3479	0.395154	0.208152	1.06222	2.14006	1.93732	0.00454507	0.0377405	0.890166	1.17283	1.2551	1.30895	0.570656	2.12793	1.65214	2.32848	0.305713	0.0449206	0.14523	0.471586	13.9167	10.8525	0.430091	0.632535	1.4707	0.9959	0.747118	0.553883	0.832356
Bipolar Disorder	26	20	Depressed	2.01124	1.33057	0.348455	8.6321	0.162912	0.174351	2.73612	0.339394	0.501509	1.46139	0.60307	0.729804	0.861253	0.00791616	0.366184	0.710049	1.25132	1.48371	2.00659	0.569904	1.27119	1.70974	6.50779	0.209138	0.0626903	0.199024	0.384623	14.7741	6.75371	0.443991	1.4472	3.25953	0.642096	0.516769	0.460897	0.336527
Bipolar Disorder	18	19.5	Depressed	2.70816	2.28008	0.45712	6.2967	0.198064	0.271354	2.98262	0.461858	0.605106	1.71702	0.724358	0.650267	1.13753	0.00711934	0.224026	0.698978	2.07174	1.78829	1.94658	0.614763	0.845646	2.46522	7.18271	0.295413	0.100769	0.222123	0.550732	18.4938	13.1491	0.671819	1.59146	2.36889	0.637344	0.595182	0.60326	0.634382
Bipolar Disorder	18	18.1	Depressed	0.787654	1.95655	0.214982	0.710888	0.107635	0.19238	3.21944	0.341603	0.322897	0.335846	1.1266	2.65052	1.69987	0.00650462	0.0802739	0.794505	0.815849	1.16933	0.901364	0.408257	2.33789	1.40853	4.22332	0.204541	0.0676561	0.164573	0.4642	14.4047	10.7603	0.40639	0.945587	2.3268	1.14721	0.686144	0.455668	0.60108
Bipolar Disorder	15	23.4	Depressed	0.837218	0.940546	0.183052	6.08208	0.120144	0.129247	2.14727	0.184446	0.25821	1.08145	0.509083	0.415225	0.368235	0.00761703	0.0602739	0.329526	0.710161	0.619049	1.86434	0.300516	1.16944	2.62687	4.57427	0.177009	0.0433697	0.0929587	0.232764	6.88247	6.07957	0.406021	1.16702	2.87428	0.306708	0.326699	0.250068	0.242493
Healthy Control	20	23	Normal	0.503891	1.01251	0.146209	0.507631	0.080941	0.231742	3.28052	0.217442	0.229167	0.166991	0.658428	0.697268	0.612202	0.0218047	0.109122	0.627064	0.87635	0.734126	0.52582	0.239163	0.60349	1.22106	1.77566	0.202251	0.045944	0.0928407	0.374327	12.3417	3.62213	0.333213	0.498816	0.12651	0.327765	0.368014	0.332215	0.315477
Healthy Control	20	24.2	Normal	6.75982	4.4003	0.761024	2.06681	0.289122	0.697686	3.97713	0.8633	0.888004	0.772893	1.57522	4.52504	3.68389	0.0901187	0.402372	2.56546	2.39749	4.81542	35.3766	0.753491	3.52922	3.29896	4.77135	1.50981	0.109636	0.366867	1.26482	44.1512	9.30321	1.27964	2.20431	0.569168	2.3445	1.55289	1.20209	1.47669
Healthy Control	38	19.5	Normal	2.025	3.79119	0.526685	1.67853	0.220497	0.788842	5.28614	0.738454	0.701828	0.667012	1.46717	1.7897	1.6334	0.228486	0.0634171	1.59224	2.41378	3.40987	1.51746	0.472151	0.743938	2.68187	4.67918	1.10156	0.068842	0.385888	1.18343	46.4491	7.98432	1.36293	1.15296	0.444391	1.21449	1.03991	0.976552	0.542886
Healthy Control	26	22.5	Normal	0.257912	0.327141	0.048849	0.376611	0.0157762	0.31539	2.26219	0.0950278	0.0973574	-0.0276394	0.465214	1.11645	0.566516	0.0166386	0.0654163	0.424477	0.475989	1.36058	0.21631	0.0378944	1.66638	0.738807	1.5558	0.0687853	0.0207957	-0.00265874	0.202743	7.99796	1.61404	0.230189	0.0904358	0.0603937	0.475935	0.216015	0.100638	0.245933
Healthy Control	32	26.3	Normal	3.61837	2.5788	0.3403	1.033	0.231795	0.551557	4.89013	0.451909	0.537727	0.379306	1.17255	1.72872	1.31853	0.0507943	0.0857917	1.25343	1.29975	2.97951	1.14359	0.390546	3.65357	1.82131	4.89949	0.641761	0.0354201	0.188718	0.895223	27.2224	8.63931	0.805681	1.23745	0.280649	0.996031	0.768126	0.680199	0.517531
Healthy Control	39	24.2	Normal	0.510264	1.10269	0.16136	0.714309	0.0727146	0.228916	1.84585	0.16762	0.199591	0.0846682	0.917303	1.52391	0.685869	0.0176234	0.213764	0.682985	1.03234	1.17911	1.11001	0.0903886	2.25842	1.74156	2.19272	0.238034	0.0377149	0.0450442	0.348074	16.5087	1.35853	0.420247	0.530865	0.125478	0.596767	0.411026	0.363157	0.434846
Healthy Control	22	20.9	Normal	1.27021	2.84661	0.370091	1.58567	0.292899	0.406157	2.98977	0.629465	0.770608	0.540512	0.852179	3.6222	1.4283	0.0662402	0.232908	1.68084	1.86039	1.94457	1.34924	0.517873	1.57481	3.24877	3.89945	0.504972	0.0720805	0.302819	1.13762	37.2225	9.23039	0.666859	1.26526	0.362491	1.70818	1.13642	1.15815	1.41185
Healthy Control	47	18.7	Normal	1.7972	3.35671	0.510797	1.75488	0.267147	0.464185	5.61445	0.843468	0.831714	0.69231	1.82412	4.01049	3.37119	0.062321	0.0819916	1.85233	3.28702	2.92274	1.72609	0.728397	0.977804	3.34405	3.25779	0.7844	0.107988	0.317346	1.22543	39.8885	9.18812	1.18404	1.16693	0.583044	1.86093	1.21255	1.36083	1.63347
Healthy Control	44	22	Normal	1.03634	2.32678	0.27523	0.866643	0.167503	0.243594	3.47406	0.384617	0.475843	0.322439	0.765419	0.866751	0.718319	0.0112506	0.0161115	0.810965	1.10693	1.62298	1.00142	0.234666	0.266762	1.4876	2.45755	0.602123	0.0578442	0.203704	0.546077	20.5173	9.29569	0.709779	1.11403	0.223258	0.549521	0.501422	0.508574	0.4487
Healthy Control	30	25.3	Normal	0.777402	1.72842	0.208741	0.897815	0.0951924	0.575896	4.39823	0.241645	0.42311	0.110972	1.20072	1.58048	1.7213	0.0560471	0.174173	1.03418	1.18895	2.00923	1.14178	0.206026	1.25462	2.76627	5.08666	0.521954	0.0495249	0.0795113	0.536149	25.9694	5.22988	0.597539	1.35092	0.174498	0.566079	0.486281	0.349752	0.954594
Healthy Control	42	21.6	Normal	1.26952	2.93526	0.385775	1.13802	0.205803	0.75719	5.40714	0.64412	0.687422	0.388644	1.4495	1.63865	1.65691	0.0215444	0.0929174	1.38667	1.80905	2.96127	1.41311	0.477807	4.87854	2.28687	4.77934	0.657035	0.0746199	0.230772	0.77234	26.0981	9.4326	0.970939	1.49035	0.340489	1.09126	0.806094	0.71136	0.856634
Healthy Control	35	24.4	Normal	0.988509	1.69185	0.228182	1.10393	0.128273	0.633479	7.59946	0.336934	0.306547	0.181103	1.22653	2.07023	1.33194	0.0869245	0.101354	1.35597	1.57	2.78926	1.10167	0.13693	1.96249	2.18975	3.71771	0.452446	0.0436709	0.259081	0.819787	28.9647	8.36544	0.705564	0.737604	0.185443	0.911411	0.581556	0.442313	0.683788
Healthy Control	44	22.9	Normal	1.93798	1.75072	0.284833	0.803899	0.122522	0.474679	2.7372	0.397535	0.37468	0.204089	0.555849	0.789482	0.924952	0.0717264	0.0800784	0.662072	1.54866	2.64611	0.95265	0.304823	0.743266	2.07577	2.79843	0.49449	0.034001	0.269422	0.700146	21.5194	5.98596	0.595209	0.643278	0.272111	0.569598	0.457553	0.537139	0.727185
Healthy Control	36	14.2	Normal	6.82029	3.01269	0.378833	1.46813	0.357553	0.650073	9.39338	0.806521	0.93107	0.639639	1.73142	4.20824	2.32584	0.013788	0.0174978	2.42357	2.13908	4.56987	1.35966	1.01106	3.52776	3.95575	4.02318	0.870429	0.128067	0.297159	0.954467	33.4298	5.9495	1.07877	1.1527	0.550314	2.20747	1.17394	1.02957	1.19611
Healthy Control	31	19.7	Normal	0.815834	0.60573	0.102401	0.303177	0.0602746	0.0964646	0.955811	0.138459	0.142962	0.108465	0.34099	0.483388	0.33628	0.00928216	0.0676806	0.329447	0.690581	0.692512	0.330628	0.195091	0.474525	0.751028	1.16148	0.0976614	0.0128716	0.0832425	0.221827	7.40542	1.65813	0.193009	0.262959	1.36242	0.206898	0.214539	0.225011	0.196749
Healthy Control	39	24.2	Normal	0.736429	1.40587	0.184522	0.642391	0.166064	0.300354	2.55474	0.276831	0.263717	0.260695	0.747423	1.04327	0.596206	0.0383117	0.0656642	0.6156	0.904503	1.89878	0.714335	0.317967	0.656624	1.86928	2.8267	0.278261	0.0505433	0.277495	0.481792	13.8959	6.65944	0.468059	0.723983	1.54678	0.446177	0.568067	0.519462	0.698218
Healthy Control	37	28.7	Normal	0.467532	0.916297	0.129756	0.435768	0.0908933	0.195839	1.59314	0.189651	0.209105	0.17125	0.629651	0.945189	0.678003	0.00976329	-0.0133427	0.428226	0.533526	0.851881	0.43582	0.196657	0.703168	1.01808	0.963701	0.27882	0.0298458	0.106306	0.262079	7.36878	3.29275	0.310483	0.308864	0.994784	0.427766	0.294769	0.292974	0.427654
Healthy Control	27	18	Normal	1.11078	2.89375	0.453388	1.48894	0.307417	0.475465	5.86312	0.688856	0.637885	0.520959	1.16776	1.98767	1.37593	0.0395909	0.100465	1.37064	1.49526	2.50846	1.45067	0.531675	1.18331	2.96928	3.87377	0.60622	0.0954138	0.471504	0.814905	28.2317	11.2882	0.978693	1.41649	1.44733	1.16512	0.917973	0.967281	0.746787
Healthy Control	30	22.7	Normal	0.929856	2.88151	0.341656	0.943456	0.172961	0.346401	3.28858	0.454757	0.400061	0.284004	1.07617	1.52527	1.40349	0.0490145	0.148396	1.25396	1.34521	2.27415	1.18034	0.392855	4.39177	1.55695	3.43571	1.2177	0.077262	0.347936	0.475978	17.6794	10.4619	0.815661	0.99652	1.22173	0.74553	0.601233	0.511072	0.536716
Healthy Control	28	21.6	Normal	2.80593	2.1994	0.297911	0.869989	0.217057	0.227371	2.4702	0.471823	0.415343	0.412167	0.768879	1.05206	1.07687	0.0148366	0.103921	0.970499	1.10581	2.23366	1.00934	0.547523	2.51365	1.93722	3.1902	0.332301	0.0558129	0.336786	0.545479	21.2015	8.62283	0.568751	0.882806	1.55218	0.620398	0.58719	0.682633	0.484604
Healthy Control	45	15	Normal	2.65773	1.53064	0.162786	0.772238	0.0820168	0.336678	3.45117	0.201324	0.172811	-0.0819746	1.90624	2.80339	2.68222	0.0285179	0.0516036	1.02788	0.907889	2.34282	0.644105	-0.0755795	1.62319	1.72153	2.83761	0.527167	0.0460296	0.228449	0.495356	23.3798	6.80592	0.86556	0.664332	0.767518	0.979646	0.615099	0.220213	0.636674
Healthy Control	46	19.4	Normal	4.08962	3.28872	0.441495	1.20082	0.322274	0.66823	4.95776	0.64997	0.586464	0.582395	1.66357	2.30908	1.7728	0.11361	0.102827	1.71663	1.89044	3.78829	1.34992	1.05863	5.94237	3.8868	3.85262	1.12946	0.125662	0.390366	1.07737	31.8891	8.13926	1.07774	1.22493	1.13657	0.996194	0.901357	0.919166	1.03007
Healthy Control	37	21.1	Normal	1.45183	2.10321	0.348042	1.12862	0.199783	0.405722	2.7524	0.486529	0.476965	0.483514	0.86563	1.11183	1.16943	0.0392897	0.0402343	1.04644	1.36195	2.42355	1.11732	0.338921	1.88096	1.81025	2.99625	0.353062	0.0641308	0.301854	0.653639	23.8744	6.82558	0.647157	0.939487	1.45172	0.654066	0.677817	0.745573	0.48469
Healthy Control	30	19.6	Normal	1.43028	2.42329	0.236811	0.722168	0.174636	0.577022	3.57136	0.43649	0.457364	0.340312	1.64031	2.81508	2.40707	0.056069	0.143331	1.1695	1.0084	2.83601	1.067	0.425208	4.9806	2.22355	3.77306	0.379586	0.0932136	0.247387	0.737913	22.1453	11.8699	0.639021	0.876468	1.37158	1.2307	0.828557	0.691098	0.902267
Healthy Control	29	19.2	Normal	0.346843	0.890544	0.136589	0.656992	0.0533691	0.241607	1.945	0.146687	0.147773	0.0574465	0.548593	0.770709	0.557873	0.0135167	0.221467	0.877376	0.72849	1.59071	0.395939	0.0570529	2.32864	1.26531	2.04402	0.27775	0.0109032	0.141986	0.451846	17.8433	4.79399	0.531259	0.307676	0.579146	0.319597	0.241207	0.261444	0.466947
Healthy Control	22	22.5	Normal	3.34701	3.06605	0.350812	1.03287	0.270986	0.517471	5.78867	0.593609	0.679434	0.448212	1.82143	2.77497	1.6441	0.0330671	0.0691499	1.30832	1.53641	3.06582	1.46518	0.62773	5.01144	2.76537	4.43721	0.864009	0.0809071	0.204065	0.731081	19.2258	12.604	1.05204	1.57196	1.49421	1.31867	1.03591	0.79756	0.705746
Healthy Control	24	18.5	Normal	1.54635	3.45733	0.579129	1.72476	0.285002	0.77573	5.26674	0.696895	0.829726	0.683386	1.39003	1.40729	1.65954	0.147878	0.128325	1.24368	2.32705	3.19047	1.88621	1.28664	0.866581	3.26983	4.20686	0.985998	0.118578	0.333539	1.1001	33.0914	9.83628	1.17005	1.8553	1.58565	0.970388	0.936586	0.986183	1.21851
Healthy Control	26	18.5	Normal	1.24218	2.68632	0.412537	1.29638	0.235911	0.589843	4.29465	0.514174	0.585426	0.442236	1.22617	1.17328	1.28289	0.149388	0.146756	1.01164	1.56049	2.90591	1.38025	0.434917	0.928414	2.25491	3.40639	0.727124	0.082233	0.317946	0.731646	22.8507	9.5173	0.971413	1.33065	1.36981	0.707647	0.763091	0.727729	0.621177
Healthy Control	20	25.1	Normal	3.57201	2.64597	0.344717	1.14168	0.405087	0.351316	4.28185	0.585748	0.59601	0.507463	1.70587	2.63196	2.06668	0.0206548	0.0237442	1.40379	1.38619	2.7779	1.23739	0.671086	2.02594	2.623	3.7659	0.41118	0.0842452	0.25507	0.803102	24.5925	12.3797	0.777856	1.17656	1.51257	1.26478	0.921287	0.843682	0.627036
Healthy Control	20	23.5	Normal	4.48226	4.60808	0.789497	2.73537	0.461451	0.678972	4.7391	1.22725	1.40421	1.07073	1.80616	3.16606	4.45119	0.0849064	0.246027	1.72061	5.08408	5.57292	3.08558	1.71628	1.15598	7.21714	9.87215	0.752776	0.100162	0.674278	1.24585	35.6982	9.93745	1.04868	2.18494	2.08351	2.16894	2.07039	1.5415	1.30348
Healthy Control	20	22.2	Normal	2.75551	4.51013	0.595669	2.0258	0.272182	0.604571	6.26386	1.17515	1.04727	0.81628	2.63064	5.38054	3.38672	0.00548432	0.074599	2.0756	3.09899	4.31008	1.72668	1.13845	4.60742	5.9021	5.57018	1.71726	0.119734	0.43685	1.12421	33.1637	12.5473	1.81716	1.32882	0.73126	2.54384	1.45412	1.70921	2.00154
Healthy Control	20	21.2	Normal	7.3222	2.52883	0.357898	1.37299	0.134858	0.499268	3.86778	0.446975	0.516767	0.197395	1.20639	1.73682	0.99836	0.100908	0.0938293	1.94772	1.67632	4.21024	1.15724	0.149232	1.29288	3.45855	4.6342	0.74153	0.0786403	0.50467	1.22924	42.9835	6.27975	0.968752	0.693015	0.715369	0.764782	0.60979	0.554013	1.14494
Healthy Control	20	22.3	Normal	1.3596	3.66811	0.313276	1.30181	0.148468	0.438577	4.32133	0.510543	0.515105	0.42974	0.920548	0.677166	1.02722	0.00434963	0.06693	0.669545	1.50614	1.90888	1.49768	0.370917	0.267247	1.79955	4.47599	1.53202	0.0552239	0.321245	0.571999	23.1208	10.3706	1.20125	1.33717	1.11316	0.605332	0.603696	0.591436	0.351705
Healthy Control	20	19	Normal	0.322608	1.0108	0.0676526	0.512027	0.0597164	0.148758	2.59656	0.127072	0.14369	0.0567399	0.540646	0.557433	0.524552	0.0132479	0.138597	0.538415	0.524576	0.799944	0.539636	0.0423111	0.287614	1.08865	2.33066	0.24953	0.091262	0.0914131	0.275039	13.673	6.4463	0.336427	0.439326	1.30586	0.21795	0.251672	0.196254	0.19033
Healthy Control	24	19.1	Normal	1.0449	1.87171	0.271039	0.843337	0.165899	0.351322	4.20801	0.418381	0.455	0.311301	1.1623	2.17096	1.56643	0.013532	0.0524866	1.07325	1.3659	1.5886	1.19273	0.335993	0.92612	1.57798	2.66563	0.340265	0.0774965	0.216736	0.551148	19.883	6.01113	0.71229	1.00073	1.40494	1.02904	0.763519	0.675192	0.62417
Healthy Control	22	24.2	Normal	6.35964	4.51885	0.584977	1.491	0.269234	0.672657	7.23684	0.838542	0.757713	0.687628	1.12808	1.50807	1.4538	0.109573	0.115772	1.57047	2.63917	4.5641	1.8262	0.636155	0.916953	3.27925	4.80467	1.50543	0.107585	0.317708	1.19089	46.4827	18.5937	1.32412	1.73719	1.31196	1.02463	0.96433	1.07227	0.916363
Healthy Control	25	24.1	Normal	3.4763	3.2408	0.330154	1.0929	0.163373	0.513819	4.97121	0.510129	0.521506	0.402968	1.82614	3.30604	2.55582	0.0337245	0.0445903	1.18911	1.53057	2.85919	1.35891	0.368355	0.590246	2.08022	3.48039	0.916603	0.0470954	0.289896	0.775621	26.888	9.76152	1.25922	1.34644	1.06927	1.61326	1.43283	0.67326	0.831718
Healthy Control	24	20.7	Normal	0.949004	2.29592	0.280531	0.976604	0.165853	0.383149	6.07235	0.463137	0.46713	0.340133	1.9472	4.2744	2.36391	0.0424622	0.183442	1.64047	1.02722	1.85212	1.24755	0.353208	1.73678	1.92455	2.89613	0.711183	0.0813872	0.17078	0.557778	19.7123	6.69177	0.832142	0.8512	1.0229	1.74395	0.92515	0.66938	0.873127
Healthy Control	24	20.6	Normal	0.507604	1.45736	0.20184	0.994114	0.0427384	0.317916	3.32803	0.284206	0.191206	0.0980163	1.45686	2.86552	2.11037	0.0412966	0.0864417	1.2432	1.01197	1.41887	0.705913	0.110627	1.79019	1.93353	2.31824	0.371835	0.0571463	0.0879626	0.51074	23.0891	3.37131	0.688128	0.493254	0.716806	1.04404	0.577526	0.304877	0.630476
Healthy Control	23	19.3	Normal	0.361825	1.10356	0.117766	0.439319	0.0926209	0.148058	1.61913	0.206566	0.21575	0.167065	0.499139	0.396756	0.42799	0.0144476	0.0325394	0.402829	0.638214	1.00156	0.587899	0.146652	0.189495	0.991019	1.51577	0.180695	0.0212455	0.153936	0.334412	11.5268	4.26657	0.302092	0.566783	1.87619	0.244353	0.295235	0.295504	0.219537
Healthy Control	24	21.2	Normal	4.09184	2.38602	0.367686	1.18024	0.196934	0.428217	6.42719	0.575353	0.63364	0.462664	1.69148	2.67034	3.03545	0.0573314	0.318464	1.63486	2.45186	3.16521	1.13801	0.451026	1.26765	2.10465	374.545	0.382775	0.0708568	0.255324	0.71696	25.7447	8.73708	0.617348	0.878005	1.42222	1.37809	0.876692	0.773653	0.503656
Healthy Control	24	20.6	Normal	0.617094	1.59497	0.223173	0.601698	0.0854065	0.29474	2.68806	0.294991	0.264028	0.220695	1.03551	0.925344	0.748087	0.0423548	0.0217192	0.595175	0.891085	1.47584	0.825796	0.281007	0.690801	2.10059	2.25785	0.256981	0.0613677	0.13247	0.41034	19.3475	5.16883	0.583392	0.610033	1.04567	0.439075	0.496532	0.450402	0.38014
Healthy Control	24	22.9	Normal	1.16415	2.88911	0.416738	1.55151	0.183158	0.405967	3.41922	0.734534	0.607	0.519631	1.12611	1.20789	1.85925	0.0288708	0.112077	1.10947	1.91728	2.49468	1.47022	0.416575	0.707708	2.31283	3.82155	0.732136	0.0706452	0.191859	0.700172	26.4159	9.54524	1.10047	1.19881	1.08936	0.817411	0.766372	0.708271	0.543084
Healthy Control	25	20	Normal	4.8635	4.63609	0.432493	1.38867	0.210035	0.531043	3.20003	0.663719	0.706169	0.487745	0.816682	0.62291	1.20983	0.0798068	0.079044	1.04051	2.03688	3.90247	1.19756	0.561083	0.277572	6.29099	3.71714	0.556303	0.150831	0.233401	0.814686	30.0711	14.3182	0.915694	0.978062	1.06811	0.632476	0.670916	0.732238	0.645035
Healthy Control	24	23	Normal	0.195382	0.365915	0.0530156	0.231875	0.0266874	0.0675918	1.1219	0.0619911	0.0618467	0.0211962	0.295037	0.325257	0.154719	0.00184551	0.0509472	0.317833	0.301094	0.492755	0.212904	0.0357755	0.177022	0.793912	0.979269	0.0580365	0.0220812	0.0516763	0.204275	9.7248	1.53978	0.119151	0.175243	1.47076	0.0803391	0.147105	0.139689	0.248
Healthy Control	25	22.8	Normal	6.33339	3.42586	0.463455	1.62157	0.191943	0.499422	3.96407	0.641872	0.649078	0.576855	1.03938	0.788082	1.2901	0.0980785	0.0831616	0.976309	2.17984	3.69149	1.49412	0.406433	0.305923	3.19042	4.08861	0.874967	0.045266	0.283242	0.872651	30.898	6.43838	1.30487	1.12956	0.865647	0.960878	0.761631	0.828809	0.737812
Healthy Control	24	20.7	Normal	0.389064	0.762985	0.0921372	0.372748	0.0511332	0.158173	1.81921	0.143432	0.115189	0.0286036	0.515684	0.852469	0.324009	0.00738277	0.017332	0.515144	0.653201	0.870931	0.366285	0.228051	1.75759	0.980319	1.67125	0.187792	0.038364	0.0158993	0.225385	11.3991	3.67105	0.352898	0.23384	0.662627	0.392642	0.260343	0.163856	0.297747
Healthy Control	22	17.6	Normal	3.06823	2.83723	0.504493	1.68058	0.174922	0.614693	5.99941	0.669711	0.697451	0.553492	0.946057	1.78354	2.10513	0.0721206	0.0539233	1.54741	2.27532	2.77963	1.73954	0.627241	3.34003	2.90816	4.38523	0.586204	0.0612548	0.246956	0.99802	37.0845	8.96018	0.951988	1.31029	1.37638	1.10962	1.07545	0.912569	0.71948
Healthy Control	23	17.5	Normal	3.23003	1.25225	0.103158	0.648623	0.0763194	0.437139	3.32376	0.2747	0.206975	0.0627244	1.33473	2.34658	2.3837	0.00986394	0.206892	1.10351	0.997689	2.62507	0.567886	0.1272	5.03837	1.89008	2.66137	0.303535	0.0158482	0.112385	1.63113	19.9096	5.44428	0.482584	0.420416	0.871177	0.953972	0.65341	0.457176	0.802934
Healthy Control	24	21.6	Normal	0.267899	0.540362	0.0748195	0.379704	0.0178419	0.0873346	1.50176	0.125879	0.0605414	0.0409135	0.269585	0.228551	0.15862	0.0308012	0.0982399	0.322215	0.437824	0.637591	0.296017	0.0771197	0.344816	0.828093	0.927183	0.169387	0.0235747	0.0443932	0.348191	9.34413	1.34005	0.297111	0.147936	0.497915	0.12	0.168882	0.201389	0.193224
Healthy Control	27	24.4	Normal	1.40661	2.7519	0.402852	1.1253	0.19512	0.478227	3.45331	0.543396	0.575858	0.554933	1.17753	1.38246	1.30365	0.0855151	0.0957748	1.19779	1.4218	2.32427	1.22509	0.429288	1.77309	2.6742	3.65146	0.476909	0.116165	0.269207	0.747993	25.5161	11.7568	0.775076	1.03255	1.33219	0.710762	0.776674	0.846621	1.04621
Healthy Control	26	21.3	Normal	0.311481	0.41634	0.0363543	0.360055	0.0240094	0.160346	1.06488	0.0692399	0.0810945	-0.00669368	0.513309	0.65372	0.205367	0.044399	0.121735	0.534611	0.275482	0.734003	0.263295	0.0720298	1.05329	1.23778	1.19232	0.0822775	0.0154724	0.0161134	0.23109	7.97091	2.93955	0.227866	0.134696	0.591118	0.142087	0.184976	0.139221	0.505804
Healthy Control	23	20	Normal	0.544673	0.264284	0.0376298	0.660144	0.0091394	0.146446	1.27261	0.0372639	0.00803621	0.116248	0.241666	0.211558	0.136228	0.00166826	0.0698291	0.23349	0.367762	0.950357	0.270572	-0.000252105	0.0121089	0.814182	1.37656	0.100943	0.0144123	0.0730222	0.144405	7.04523	0.59322	0.241595	0.251395	1.04056	0.117953	0.100996	0.109001	0.198951

## Sheet: female
Group	Age	BMI	Mood States	β-Hydroxybutyrate	α-Ketoglutarate	α-Hydroxyisobutyrate	α-Hydroxybutyrate	Trimethylamine	TMAO	Taurine	Succinate	Pyruvate	Propionate	p-Hydroxyphenylacetate	Phenylacetyglycine	Oxalacetate	N-Methylnicotinamide	Nicotinate	m-Hydroxyphenylacetate	Methylmalonate	Malonate	Lactate	Isobutyrate	Hippurate	Glycolate	Glycine	Glyceroylphosphocholine	Formate	Dimethylglycine	Dimethylamine	Creatinine	Citrate	Choline	Alanine	Acetone	Acetoacetate	Acetate	Acetamide	3,4-Dihydroxymandelate
Bipolar Disorder	54	21.3	Depressed	2.56141	1.88813	0.247521	0.947882	0.139917	0.193448	1.97623	0.390536	0.387634	0.326716	0.427214	0.529826	0.938031	0.005999	0.0945634	0.4596	0.923483	1.47524	1.06957	0.417938	1.59509	2.584	3.33581	0.20814	0.0664105	0.140608	0.410077	9.74258	11.393	0.358796	0.900314	0.29146	0.494758	0.493678	0.47653	0.303155
Bipolar Disorder	37	21.5	Depressed	1.65292	2.15974	0.360165	1.6978	0.183587	0.27581	4.09335	0.485293	0.576136	0.471128	0.978161	0.897996	1.04857	0.0169283	0.122006	0.680741	1.43979	1.65029	1.62023	0.7448	0.719433	11.9085	4.82521	0.391859	0.0547726	0.168331	0.550429	19.9459	14.4028	0.690536	1.00999	0.338109	0.589942	0.732386	0.80281	0.916916
Bipolar Disorder	19	18.4	Manic	2.11532	1.57189	0.347114	11.8464	0.118975	0.150395	2.15024	0.343564	0.448459	1.464	0.379738	0.817056	0.782646	0.0404495	0.254205	0.701911	1.2769	1.03113	2.66041	0.461158	2.00774	2.23539	8.07375	0.192138	0.0712575	0.150031	0.329365	9.2575	14.0367	0.39691	1.93724	0.322872	0.712284	0.532436	0.405093	0.451582
Bipolar Disorder	26	21.8	Depressed	0.229539	0.409472	0.0361598	0.173333	0.0231451	0.0199786	0.736803	0.0884389	0.0389623	0.0237007	0.148127	0.325675	0.114247	-0.00135736	0.0873608	0.22311	0.184093	0.232927	0.218078	0.0461167	0.826337	0.524461	0.748357	0.0988653	0.0318177	-0.000553161	0.0723174	3.60695	3.4219	0.108221	0.107171	0.0202156	0.0782601	0.0986796	0.0502739	0.164178
Bipolar Disorder	24	24.8	Depressed	2.49169	2.50531	0.411128	4.97889	0.122104	0.261537	3.02098	0.754435	0.689291	1.5969	0.996946	2.14858	2.80727	0.0222224	0.0462977	0.856487	1.96574	1.52705	1.74244	0.724614	0.944342	2.26144	7.32295	0.338985	0.0523029	0.205936	0.698662	17.7364	16.3742	0.763804	1.23285	0.628481	2.48266	0.736703	0.5764	0.526991
Bipolar Disorder	26	25.4	Euthymic	0.415396	0.663901	0.0996593	0.316965	0.0812402	0.136017	1.43443	0.140013	0.144502	0.144546	0.353752	0.768548	0.455734	-0.000385027	0.0605295	0.298046	0.432931	0.552971	0.551104	0.32602	0.99607	1.95167	1.59885	0.133018	0.0297481	0.0703179	0.174376	5.88648	2.32424	0.194502	0.380824	0.114242	0.339437	0.280237	0.384392	0.151028
Bipolar Disorder	47	22	Euthymic	1.58236	2.08126	0.379666	10.5383	0.299281	0.279508	3.41319	0.489091	0.544681	2.39165	0.844226	1.54574	1.64191	0.0229817	0.3158	1.16278	1.57145	1.30216	2.45062	0.605345	6.38366	4.57621	9.90464	0.267132	0.14581	0.21746	0.441838	11.7298	14.5891	0.462631	2.09867	0.371047	0.996669	0.926481	0.5769	0.92702
Bipolar Disorder	24	21.3	Euthymic	0.455135	1.51585	0.146177	0.460676	0.187642	0.204998	1.18921	0.292774	0.253229	0.117735	0.478577	0.645142	0.774682	0.0140628	0.0732982	0.369516	0.514123	0.995961	0.60559	0.210815	0.725154	2.82607	2.35142	0.250978	0.00275793	0.131801	0.362316	9.34507	16.7951	0.357839	0.44178	0.161988	0.328219	0.83977	0.361777	0.495756
Bipolar Disorder	59	22.3	Depressed	0.0868532	0.563141	0.0205461	0.126099	0.0039428	0.0147498	0.390601	0.081878	0.0217216	0.0113332	0.0948317	0.23476	0.0315656	0.00466839	0.00612873	0.158308	0.122546	0.170944	0.114268	0.0283923	0.361517	0.801654	0.81563	0.0361878	0.015873	0.00336541	0.0549086	3.45783	4.04306	0.0682308	0.086082	0.0204156	0.0759335	0.0909527	0.0425506	0.00957352
Bipolar Disorder	58	18.9	Depressed	2.24618	1.14202	0.237478	8.09726	0.10478	0.155472	2.10994	0.255672	0.336104	1.19111	0.421257	0.476497	0.494861	0.0099282	0.0681428	0.392919	1.04941	1.08584	1.63727	0.467718	0.248378	1.5743	4.67458	0.200823	0.0380392	0.139044	0.277706	7.67419	8.28558	0.36372	1.01739	0.197437	0.399896	0.27283	0.274571	0.319354
Bipolar Disorder	22	20.2	Depressed	1.20989	3.53864	0.421664	1.59441	0.241642	0.468162	3.6015	0.76329	0.639481	0.416672	1.86516	3.05374	2.25044	0.0316437	0.191318	1.67709	1.26645	2.0987	2.02996	0.59748	5.10236	2.67802	11.8872	0.452111	0.149321	0.36794	0.685892	17.7939	22.3431	0.812952	1.49059	0.469624	1.24793	2.88452	0.828011	1.03395
Bipolar Disorder	25	22.4	Depressed	1.93291	1.43546	0.201566	0.752756	0.101045	0.166741	1.5026	0.26625	0.265288	0.210252	0.351113	0.329515	0.600565	0.00901056	0.0328327	0.356487	0.621145	1.30511	0.794409	0.442607	0.417425	2.11933	2.83831	0.206401	0.0428469	0.161611	0.359166	7.21031	9.54989	0.318256	0.595401	0.185686	0.300863	0.342532	0.387527	0.366499
Bipolar Disorder	20	18	Euthymic	0.378131	0.18908	0.0135984	0.117336	0.00814606	0.0289598	0.235537	0.0256269	0.0193811	-0.00804247	0.0130463	0.0833748	0.0559848	-0.000125107	0.00315594	0.0865689	0.119903	0.268344	0.104437	0.0736638	0.0660163	0.421207	0.611612	0.0444997	0.00494407	0.010248	0.0582763	2.60004	0.689778	0.050859	0.0621023	0.0217537	0.0321094	0.0372574	0.0292457	0.0140342
Bipolar Disorder	34	23.8	Depressed	0.85645	2.28032	0.279841	0.858492	0.166973	0.550437	3.57717	0.432864	0.432206	0.305252	0.912148	2.08023	1.05531	0.0261625	0.0516746	1.1341	1.12202	2.44498	1.19509	0.379124	1.62511	3.23796	8.02305	0.245125	0.0832895	0.21791	1.0084	18.313	14.3986	0.538797	1.09446	0.0313103	0.972654	0.671146	0.740408	1.32089
Bipolar Disorder	22	20.2	Depressed	0.179747	0.915484	0.0169208	0.11203	0.012501	0.0359158	0.152292	0.0655784	0.0427429	-0.0125611	0.0322527	0.0713396	0.0793254	-0.00346048	0.0134402	0.105048	0.145809	0.202137	0.111623	0.0753151	0.030098	0.371544	0.769943	0.0265936	0.0079791	0.00326109	0.0749351	2.57584	2.26039	0.0489959	0.0483307	0.986423	0.0512333	0.0514378	0.0389507	0.0112302
Bipolar Disorder	31	27.6	Depressed	0.884094	2.10201	0.205277	2.52136	0.156551	0.74562	3.01052	0.355135	0.451177	0.663275	1.3427	2.48904	1.85689	0.00425427	0.392411	0.840233	0.908295	3.21275	1.14168	0.563646	1.84654	2.39543	7.67098	0.239818	0.100826	0.196855	0.440048	11.1831	10.8102	0.497523	1.23273	2.47774	1.15384	0.545291	0.4619	1.07388
Bipolar Disorder	32	23.1	Depressed	1.67	1.70823	0.25402	0.755724	0.186697	0.302586	3.83023	0.412387	0.457585	0.326012	0.788958	0.792747	0.886938	0.0219407	0.187772	0.703784	1.00633	1.9065	1.06537	0.628981	1.50903	4.51389	4.28417	0.315949	0.0802049	0.294193	0.516027	14.7046	5.46881	0.547146	0.993012	0.414894	0.471074	0.714134	1.04422	0.84898
Bipolar Disorder	44	23.6	Depressed	0.83997	1.41193	0.229275	0.691656	0.138804	0.613409	2.88532	0.315565	0.321265	0.186873	0.645138	1.02227	0.851007	0.024385	0.144404	0.593691	0.828951	2.68584	1.11625	0.435975	0.729201	4.99699	3.82797	0.278806	0.0591635	0.175089	0.415372	12.0191	7.82568	0.413919	0.748505	1.80834	0.587279	0.444049	0.505565	0.690071
Bipolar Disorder	21	19.4	Depressed	3.11571	5.30599	0.700614	4.72192	0.324003	0.613579	4.16526	1.12703	1.108	1.56644	1.15042	0.893811	2.33183	0.0393116	0.362532	1.46654	3.27469	2.76798	2.79266	0.912124	1.24156	4.46887	9.05569	1.55625	0.15479	0.400853	1.11152	36.4469	15.9009	1.91312	1.87641	0.98081	1.47345	0.969927	1.0426	0.765265
Bipolar Disorder	37	20.8	Depressed	0.910568	1.61263	0.218196	4.25141	0.124117	0.156832	2.56459	0.280722	0.386505	1.44339	0.418591	0.393243	0.587294	0.0453729	0.0705674	0.369783	1.02946	1.12168	1.39082	0.35587	0.593576	4.6369	5.9557	0.269605	0.0461748	0.155147	0.361625	8.53313	11.7806	0.499583	1.13283	2.26756	0.394398	0.520612	0.387578	0.382117
Bipolar Disorder	25	18.5	Euthymic	5.81659	3.82414	0.386057	1.41487	0.230451	0.466413	3.94889	0.709273	0.617703	0.509318	1.39619	2.43994	1.57589	0.0604913	0.259945	1.8649	1.65933	3.62174	1.67494	0.741117	2.00887	3.44735	4.92328	0.702009	0.127719	0.298564	1.10703	30.6461	22.9733	0.861243	1.2603	1.46334	1.14257	0.859417	0.880918	1.71422
Bipolar Disorder	16	20.8	Depressed	0.40912	0.684911	0.091523	0.280686	0.041658	0.0948597	1.21223	0.144282	0.169052	0.10299	0.287904	0.33906	0.317921	0.00315497	0.0761921	0.282529	0.449664	0.814229	0.442557	0.827163	0.592409	1.97565	1.2376	0.117146	0.0359351	0.0731567	0.177662	6.3862	2.13654	0.200379	0.385321	1.92296	0.196039	0.2374	0.227998	0.158232
Bipolar Disorder	30	23.4	Depressed	1.84135	3.96159	0.390297	7.38208	0.190996	0.235138	1.61531	0.623564	0.65453	1.78369	0.457954	0.638264	1.33581	0.0186528	0.0886571	0.592644	1.4265	1.23509	2.55212	0.722447	0.371607	3.84242	4.9935	0.210991	0.109554	0.18478	0.542706	10.574	22.7271	0.438843	1.55091	3.53408	0.822463	0.568347	0.542216	0.319324
Bipolar Disorder	35	26.3	Depressed	0.395606	0.849837	0.0825646	0.31811	0.0581664	0.0864477	1.88902	0.179085	0.132782	0.0942775	0.193112	0.233009	0.226133	0.00433774	0.097549	0.190852	0.40228	0.628659	0.633974	0.232862	0.34697	1.94934	2.73981	0.129394	0.0285916	0.0565301	0.158129	5.66799	5.86595	0.179552	0.561236	1.12576	0.173616	0.204101	0.237043	0.194125
Bipolar Disorder	21	20.5	Euthymic	6.36399	1.4999	0.223731	0.658631	0.151757	0.238708	3.23701	0.377767	0.409363	0.298371	0.690523	0.665726	0.79576	0.0682775	0.15319	0.620082	0.870189	1.58211	0.938024	0.617039	1.20878	3.85941	3.51628	0.249807	0.0569106	0.254906	0.425	12.1849	4.89964	0.458854	0.877732	0.258156	0.428026	4.62541	0.885536	2.16748
Bipolar Disorder	37	23.9	Euthymic	3.05709	1.72734	0.299541	1.14604	0.267354	0.288835	3.01936	0.469795	0.460428	0.355384	0.762557	1.95163	1.91001	0.00736936	0.0807291	0.652846	1.19439	1.84574	1.61265	0.505015	1.27342	2.29557	5.50234	0.213783	0.245511	0.185167	0.479799	13.9505	5.46668	0.312398	1.18486	0.33574	0.963254	0.955703	0.622143	1.38669
Bipolar Disorder	22	19.4	Depressed	0.952592	0.243281	0.0355046	0.300262	0.0103878	0.0798892	1.35087	0.0548051	0.0568611	-0.0163151	0.275576	0.674536	0.196597	0.008735	0.0386263	0.24186	0.284243	0.480204	0.203432	0.18752	0.547735	0.867482	0.900039	0.0936119	0.00774599	0.010339	0.112347	6.66682	0.443868	0.152095	0.114327	0.0503982	0.238862	0.143032	0.0658421	0.403807
Bipolar Disorder	20	18.8	Depressed	1.12658	0.404041	0.0378806	0.250677	0.0165794	0.136156	0.710816	0.0667859	0.068537	0.0100701	0.213169	0.15446	0.105606	0.0237263	0.0365663	0.100922	0.478159	0.807406	0.218769	0.181343	0.0863429	0.64565	0.797605	0.155611	0.0111752	0.0052029	0.0923266	6.29064	1.51075	0.18497	0.0741647	0.050429	0.0987039	0.0847949	0.0907325	0.377065
Bipolar Disorder	25	23.2	Depressed	0.259802	0.146202	0.00409657	0.0992117	0.0094948	0.032232	0.608835	0.0632045	0.0117207	-0.0124187	0.00331725	0.0636997	0.0105629	0.00145172	0.0153777	0.0105838	0.0744637	0.152747	0.282951	0.04569	0.106058	0.728774	1.30576	0.025852	0.0544604	0.00771975	0.0437383	1.91137	1.34212	0.0400343	0.132186	0.0115868	0.026084	0.103813	0.0319777	0.0675765
Bipolar Disorder	18	22.2	Depressed	1.36783	0.602179	0.0350641	0.292866	0.0375715	0.0663163	1.13099	0.136904	0.0850572	0.0240412	0.366296	0.257462	0.183523	0.0556843	0.0177773	0.223254	0.312738	0.742325	0.317981	0.080671	0.139073	2.01004	2.14362	0.0752959	0.0380248	0.0213332	0.137133	6.56992	3.96846	0.192708	0.176298	0.0642854	0.145706	0.181912	0.115253	0.644072
Bipolar Disorder	22	22.3	Depressed	0.995307	0.866903	0.159707	5.58582	0.111929	0.108842	2.01922	0.254939	0.256404	0.968346	0.355171	0.333154	0.384425	0.00476714	0.0624087	0.193666	0.644851	0.520061	1.9446	0.300503	0.931358	2.5449	5.96059	0.157112	0.0535095	0.0934997	0.205179	6.06884	5.44552	0.363987	1.09262	0.192211	0.304818	0.369529	0.256831	0.438596
Bipolar Disorder	20	15.5	Depressed	0.835549	1.2463	0.162117	0.598386	0.111082	0.15835	2.83235	0.288508	0.27683	0.21526	0.73148	1.19742	0.772452	-0.000440592	0.0887431	0.639257	0.584561	0.939786	0.817342	0.28413	2.25881	2.38203	2.65736	0.228129	0.0432542	0.134079	0.299522	9.26783	4.756	0.33103	0.752574	0.20868	0.532101	0.587535	0.415178	0.397848
Bipolar Disorder	20	18.6	Depressed	1.4856	2.98702	0.394897	1.46247	0.237118	0.699463	6.08581	0.643617	0.591196	0.476754	1.41839	1.89872	1.23144	0.0162359	0.741098	1.10436	1.39344	2.63722	2.362	1.08947	3.89187	6.6093	5.27991	0.537268	0.108586	0.369774	0.924053	18.054	21.88	0.88717	1.16994	0.391983	0.727174	0.866934	1.20997	2.23323
Bipolar Disorder	47	21.5	Depressed	1.01657	0.641486	0.0567111	0.197316	0.0327749	0.294634	0.880881	0.096827	0.0924293	0.043898	0.266519	0.513424	0.280277	0.00608772	0.0278313	0.106754	0.26616	1.64493	0.273509	0.170858	0.614059	0.658774	1.38852	0.0593982	0.0231714	0.0210542	0.136334	3.53228	5.25318	0.0989263	0.263855	2.66718	0.218929	0.161989	0.148649	0.381458
Bipolar Disorder	37	23.3	Depressed	0.263644	0.961786	0.103382	0.463573	0.0421923	0.248304	3.08648	0.1331	0.111137	0.0481082	0.612712	0.647445	0.392022	0.000274616	0.0791248	0.489056	0.3723	0.987832	0.481059	0.112368	1.00178	1.50857	3.03964	0.18143	0.0800045	0.272885	0.265833	9.48454	10.7455	0.285862	0.421375	1.47405	0.198885	0.245407	0.183181	0.281626
Bipolar Disorder	31	16.3	Depressed	0.29578	0.646451	0.0930802	0.371709	0.0472274	0.141133	1.26994	0.109657	0.109139	0.0757527	0.384347	0.384343	0.428004	0.00693948	0.0235211	0.220829	0.286263	0.697135	0.435595	0.126677	0.235411	1.62008	2.90903	0.0490145	0.0346685	0.039666	0.137149	4.5413	3.68199	0.142448	0.362758	2.5466	0.173993	0.172072	0.174682	0.120565
Bipolar Disorder	31	20.3	Depressed	2.05261	1.49188	0.239962	2.12904	0.188694	0.168733	2.1056	0.337067	0.407767	0.915769	0.541352	0.70579	0.718552	0.00945512	0.160755	0.48733	0.881413	1.24449	1.07538	0.317263	0.7033	4.47811	6.66645	0.181196	0.0652404	0.128453	0.302673	10.9874	10.4895	0.311605	0.771308	2.47527	0.458396	0.443916	0.412713	0.438464
Bipolar Disorder	16	22.6	Euthymic	0.933685	0.767259	0.110722	2.21048	0.317423	0.105055	1.348	0.131321	0.23103	0.518288	0.255387	0.248725	0.29137	0.00062193	0.0465509	0.199992	0.550721	0.602419	0.674881	0.205961	0.263776	1.25926	2.1226	0.0704698	0.0178182	0.0683379	0.18854	4.27679	5.32589	0.194755	0.526918	2.70554	0.243287	0.190655	0.167571	0.333738
Bipolar Disorder	18	22.9	Euthymic	0.907558	1.64016	0.173498	0.684397	0.100765	0.155687	2.63479	0.286519	0.277266	0.27226	0.649219	0.688152	0.580314	0.0294431	0.124034	0.490294	0.885074	0.92419	0.708913	0.26257	1.02804	2.67896	4.00701	0.204881	0.0703449	0.172161	0.352894	9.92861	6.66434	0.401859	0.696237	0.73254	0.488895	0.404918	0.402702	0.553274
Bipolar Disorder	32	23.8	Depressed	0.622699	0.642248	0.0785925	0.442481	0.0566708	0.135431	1.96776	0.264831	0.053092	0.0109796	0.291396	0.677361	0.280375	0.00357305	0.131415	0.354914	0.423819	0.846873	0.496248	0.0768281	0.924399	1.21877	1.772	0.164323	0.0540768	0.206378	0.165358	7.19791	7.53403	0.142344	0.228657	1.60637	0.264322	0.205428	0.21145	0.230854
Bipolar Disorder	34	23.2	Depressed	0.875075	4.71468	0.277038	0.964136	0.114359	0.363752	7.84011	0.522823	0.443233	0.337499	0.910599	1.57231	1.04771	0.0485577	0.0254112	0.989981	1.18434	1.58345	1.33349	0.487434	1.55002	1.94235	4.43416	3.22714	0.0696802	0.131361	0.611494	17.2803	10.1221	2.18586	0.887235	0.405898	0.917263	0.679058	0.519158	0.446648
Bipolar Disorder	22	20.6	Euthymic	1.60324	0.981548	0.0974862	0.392658	0.0750817	0.108165	1.36177	0.190033	0.175546	0.140706	0.430337	0.361795	0.358055	0.0319607	0.0266332	0.331848	0.49665	0.982261	0.502682	0.217264	0.247922	2.16545	2.49337	0.113797	0.0544145	0.0678596	0.220976	7.26691	4.81602	0.254345	0.353238	0.938881	0.236491	0.283875	0.237631	0.291881
Bipolar Disorder	36	20	Depressed	1.41693	1.98672	0.26495	3.70958	0.11571	0.162883	1.481	0.381873	0.470554	0.904231	0.468089	0.474117	0.937917	0.0387267	0.132864	0.471106	1.1746	1.13333	1.35119	0.373868	0.364872	2.68771	3.83319	0.179118	0.054029	0.143453	0.501672	10.4315	14.1613	0.463187	1.10012	2.37511	0.517315	0.373237	0.422238	0.387917
Bipolar Disorder	60	22.4	Depressed	2.74496	1.71225	0.203144	0.652572	0.124348	0.251463	2.87137	0.332371	0.279273	0.205571	0.730923	1.4541	0.857786	0.048146	0.264946	0.744788	0.871028	1.64618	0.713523	0.308378	4.06115	1.54826	2.6193	0.252589	0.0389136	0.171946	0.543118	13.9725	20.5633	0.517714	0.652998	1.26131	0.727852	3.48303	0.689859	0.634971
Healthy Control	25	23.3	Normal	3.78502	1.82819	0.267761	0.874315	0.128292	0.30352	2.49198	0.437698	0.385255	0.288749	1.168	2.1186	2.11731	0.0197621	0.0518086	0.909566	1.14608	2.49623	1.31103	0.408968	1.9516	1.94693	3.43386	0.25589	0.0226678	0.182585	0.53922	20.0635	5.03962	0.486346	0.885458	0.272744	0.937151	0.686001	0.738614	0.645631
Healthy Control	49	23.9	Normal	3.78044	2.14203	0.319218	0.948729	0.189406	0.880586	2.87883	0.505227	0.46325	0.285559	1.0859	1.97865	1.50283	0.115459	0.177066	1.08146	1.39267	4.86088	0.991366	0.458735	3.07362	3.07704	3.39825	0.370426	0.057327	0.267438	0.91824	18.9729	12.4851	0.563577	0.696056	1.23507	1.04161	0.723236	0.667249	1.35734
Healthy Control	54	21.6	Normal	1.57213	1.49876	0.161748	0.658188	0.162658	0.218202	1.97751	0.341199	0.302643	0.244991	0.64922	1.05076	0.793852	0.0194485	0.039943	0.677086	0.753588	1.67298	0.645299	0.554289	0.937206	2.59386	1.98525	0.314492	0.0331437	0.198611	0.320163	9.22789	5.94628	0.434748	0.484377	1.61415	0.469148	0.383277	0.434163	0.363312
Healthy Control	53	20.6	Normal	1.35534	0.448193	0.057739	0.295566	0.0362961	0.0970319	1.97051	0.0565056	0.0374063	0.0233483	0.665743	1.33608	0.719719	0.000230455	0.0189623	0.510954	0.26821	0.770768	0.315064	0.0279211	1.77988	0.917179	1.54697	0.0671025	0.0322825	0.047178	0.174503	7.63817	6.48732	0.19588	0.350777	1.79078	0.397343	0.22783	0.120157	0.285633
Healthy Control	35	22.3	Normal	3.9535	3.52077	0.397954	1.3241	0.270017	0.370077	4.1193	0.749118	0.66447	0.500307	1.43828	2.14143	1.65494	0.073151	0.0922753	1.10481	1.64663	2.90864	1.30215	1.52403	2.29267	10.1643	5.90359	0.874385	0.0534754	0.293665	0.669164	22.0652	14.7927	0.981558	1.01313	1.03217	1.00288	0.852838	1.05684	0.914821
Healthy Control	30	19.9	Normal	1.01469	2.71431	0.279299	0.955155	0.205802	0.523991	2.94717	0.600158	0.501462	0.344612	1.25244	1.40072	1.51097	0.0785462	0.279835	1.24805	1.27049	2.70575	1.36848	0.40995	6.95708	4.72654	6.32144	0.504979	0.0697234	0.343833	0.907201	25.7563	9.41057	0.826859	1.41773	1.71459	0.811187	0.899326	0.949215	0.847098
Healthy Control	25	26	Normal	0.863216	2.02941	0.314721	1.01239	0.124329	0.423602	3.63994	0.418937	0.528093	0.345327	1.62944	1.37339	1.41461	0.0132946	0.142543	0.70565	0.974533	1.29017	1.4381	0.449117	1.3569	6.15247	6.05842	0.309193	0.059229	0.130123	0.615028	15.871	8.0103	0.612648	1.29356	2.11143	0.77216	0.76853	0.571058	0.471476
Healthy Control	26	23.3	Normal	1.05557	0.832569	0.121162	0.462814	0.066964	0.200765	1.33225	0.195634	0.175292	0.119094	0.372099	0.587596	0.392485	0.00409941	0.0812454	0.279329	0.402222	1.27049	0.520093	0.186878	1.03486	1.23911	1.75777	0.123621	0.0299912	0.143393	0.189557	5.86174	4.7779	0.193686	0.391797	2.02285	0.260308	0.245538	0.26587	0.389619
Healthy Control	25	17.1	Normal	3.023	3.33349	0.368426	1.13696	0.286211	0.98091	4.14458	0.669947	0.593648	0.365653	1.7771	2.55346	1.3766	0.087757	0.237626	1.48729	1.70561	4.89159	1.4931	0.403852	2.37399	7.6824	5.94402	0.509314	0.0900242	0.311012	1.1789	34.0042	13.8078	0.83048	1.2356	1.48781	1.15554	0.889419	1.1689	3.98414
Healthy Control	26	21.5	Normal	5.52014	5.03445	0.447038	1.73097	0.437255	0.488889	4.63518	1.02471	0.773987	0.6795	2.14651	3.04624	2.99258	0.0870376	0.0887129	1.67809	1.69522	3.74328	2.28328	0.824017	2.91538	4.54063	9.30579	1.10437	0.135738	0.309425	1.00571	26.102	45.1015	1.46655	1.94835	1.32853	1.48121	1.29896	0.999966	1.25447
Healthy Control	40	20.6	Normal	0.141368	0.37186	0.0463582	0.190675	0.0216472	0.133768	1.15119	0.0536799	0.00019182	-0.0228237	0.230639	0.219995	0.0198191	0.00984727	0.0128732	0.138036	0.172517	0.636304	0.224366	-0.00461872	0.61302	1.03218	1.17996	0.0426936	0.0196359	-0.00661105	0.0887587	4.27921	4.43186	0.135833	0.127518	0.93878	0.0419354	0.0655028	0.0234927	0.268491
Healthy Control	37	25.6	Normal	3.19173	4.08287	0.352582	1.19072	0.251799	0.282751	3.72447	0.875544	0.588565	0.477586	1.25003	1.22699	1.44336	0.00395037	0.207649	1.27514	1.35672	2.17011	1.93152	0.572933	2.21924	4.05847	10.2197	0.442278	0.110148	0.214097	0.630573	19.5114	20.5602	0.659244	1.88899	2.86538	0.643919	0.902199	0.773637	0.913378
Healthy Control	30	20.1	Normal	0.11057	0.49644	0.0409089	0.169143	0.042571	0.157118	1.55342	0.0696126	0.0341916	-0.0704594	0.208558	0.202859	0.11179	0.0168692	0.0612276	0.244314	0.177	0.803611	0.321742	0.00742655	0.896435	1.38537	1.8603	0.0732713	0.0238989	0.0655786	0.151925	6.43296	3.61186	0.159501	0.193041	1.81029	0.0761348	0.103035	0.079043	0.119182
Healthy Control	25	18.7	Normal	1.49452	0.780317	0.0628339	0.315908	0.0417173	0.15719	1.76438	0.110328	0.0971646	-0.00870526	0.410215	0.698457	0.444869	0.0495179	0.212957	0.529385	0.476877	1.12167	0.376094	0.0480917	1.02971	3.54513	2.29153	0.260753	0.0530442	0.175698	0.244809	10.5571	5.08759	0.241781	0.217989	0.901599	0.222929	0.28489	0.165827	0.166553
Healthy Control	53	21.1	Normal	0.197142	0.318769	0.0464759	0.246348	0.0294459	0.166216	1.3916	0.0733366	0.0446536	0.00100828	0.22691	0.355941	0.14681	0.0210618	0.0826008	0.253549	0.253712	0.834755	0.17913	0.0201711	0.497	0.994558	1.13353	0.0770003	0.014076	0.0339349	0.138587	5.74545	1.48192	0.129709	0.0639299	0.492872	0.127591	0.101058	0.0913502	0.297358
Healthy Control	41	20.9	Normal	1.02625	1.60803	0.254917	0.896804	0.221782	0.314095	2.53632	0.374604	0.430896	0.327537	0.921028	1.22565	1.02982	0.0169477	0.0702107	0.684485	1.77146	1.31628	0.911802	0.725299	1.17249	2.73463	3.44511	0.314192	0.0674755	0.200777	0.384513	10.1935	7.75284	0.422686	0.767281	1.81525	0.545522	0.545323	0.606534	1.19402
Healthy Control	38	22.4	Normal	1.28088	1.95269	0.288732	0.667529	0.199987	0.628971	2.2685	0.395784	0.364175	0.26746	0.864069	1.14732	0.800654	0.0627439	0.214349	0.684847	0.900173	2.89159	0.813261	0.318501	1.59652	2.79861	3.29185	0.275387	0.0721778	0.204708	0.719862	13.4058	12.6322	0.413591	0.57142	1.38161	0.618175	0.446891	0.536916	1.09324
Healthy Control	39	20.8	Normal	0.971806	2.8432	0.367691	1.07826	0.159405	0.639204	3.56935	0.628946	0.496432	0.324017	0.985954	1.85799	1.46156	0.074422	0.504116	1.05448	1.33733	2.2902	1.37239	0.383703	1.37906	3.83553	6.40013	0.654542	0.0728271	0.2428	0.979476	17.9211	17.4063	0.714894	1.29768	1.81521	0.94044	0.745642	0.675421	1.18888
Healthy Control	28	16	Normal	0.336026	0.261968	0.0183194	0.23405	0.0183986	0.0946808	1.28361	0.0461979	0.0139964	-0.0118916	0.405905	0.84444	0.133774	-0.00470403	0.044073	0.45369	0.216954	0.482046	0.116335	0.106849	0.619495	0.831113	0.953948	0.139656	0.00446148	-0.00370379	0.0627782	3.28371	1.80145	0.13799	0.0590738	2.9281	0.176779	0.117861	0.128061	0.319568
Healthy Control	29	20.4	Normal	1.14873	1.31176	0.205679	0.590641	0.110441	0.339042	2.43571	0.31502	0.305754	0.242703	0.583625	0.916521	0.732852	0.0419985	0.0362347	0.680617	0.774287	1.90527	0.691276	0.788648	1.68618	2.05682	2.04395	0.2527	0.0578941	0.174701	0.419289	12.2149	5.10495	0.403926	0.566943	1.40358	0.520573	0.494873	0.439799	0.327459
Healthy Control	34	19	Normal	0.497088	0.514304	0.0855355	0.246093	0.0500762	0.125617	1.77912	0.121007	0.137054	0.0901728	0.519315	0.819152	0.727422	0.0208644	0.0241248	0.379565	0.335011	0.51826	0.451364	0.163037	1.38739	1.32095	1.02447	0.0946197	0.0113214	0.0978688	0.174408	6.02826	3.40985	0.153732	0.277896	1.80766	0.316517	0.210242	0.180012	0.15669
Healthy Control	46	23.8	Normal	0.119868	0.341184	0.0212669	0.144173	0.00164535	0.0415839	0.574601	0.0336839	0.0238015	-0.047727	0.160856	0.30619	0.0955098	0.00393084	0.0112798	0.142251	0.115625	0.30449	0.31792	-0.00903544	0.686857	1.66854	1.91163	0.0665786	0.00568849	-0.0020123	0.060976	3.57404	2.60184	0.0975851	0.333339	3.41588	0.0936912	0.0981796	0.0433233	0.0981026
Healthy Control	38	19.7	Normal	0.253968	0.324628	0.0450022	0.202639	0.018495	0.266809	0.744617	0.0711799	-0.0208319	-0.0272739	0.374743	0.604169	0.250082	0.00866973	0.0183925	0.172894	0.208689	1.26512	0.243049	0.0248554	0.309592	1.17901	2.11214	0.0325524	0.0114681	-0.0111988	0.145973	5.43234	2.74407	0.0978127	0.13795	1.41035	0.149331	0.108151	0.103739	0.670968
Healthy Control	27	26.2	Normal	0.0808576	0.256157	0.020902	0.168372	0.0120516	0.0378586	0.762643	0.0304035	0.00366084	-0.0349814	0.156593	0.340048	0.111318	0.00773508	0.0126112	0.178985	0.142628	0.262099	0.266313	0.149241	0.745672	2.06213	1.03591	0.126764	0.0176662	0.0472957	0.0907239	3.76686	1.63207	0.134375	0.107041	2.29659	0.124574	0.0882205	0.0292738	0.0408245
Healthy Control	25	25.3	Normal	1.13965	2.88998	0.421555	1.56059	0.20179	0.284276	4.0113	0.721943	0.611282	0.480924	0.718327	1.34912	1.48882	0.0323767	0.0959683	1.12275	1.63395	1.58892	1.32653	0.524485	5.33808	3.3454	2.99058	0.585903	0.0748767	0.281188	0.628894	18.9334	12.1592	0.77924	0.947522	1.21596	0.865141	0.73627	0.726252	1.00783
Healthy Control	30	21.1	Normal	2.46797	5.54755	0.847187	2.31411	0.413841	1.369	9.26824	1.20768	1.16094	0.926762	1.32198	2.67458	2.31433	0.0531009	0.114696	2.43512	2.69119	4.1883	2.93044	0.904413	1.65066	6.00299	9.99501	0.933841	0.181419	0.522198	2.09533	48.2799	37.7651	1.20988	1.92214	1.5887	1.4493	1.30838	1.36264	2.08476
Healthy Control	23	22.4	Normal	1.75286	3.70687	0.538688	1.4491	0.354071	0.614776	4.02847	0.874888	0.848965	0.719589	2.06459	2.77339	2.35786	0.0643402	0.923486	2.64025	1.91181	3.32669	2.14773	0.582414	4.2502	7.18882	6.48069	0.720787	0.113163	0.50142	1.68379	37.2172	15.7286	1.02533	1.77541	1.73155	1.46282	1.18833	1.22268	1.48182
Healthy Control	23	28	Normal	0.842216	1.74201	0.214144	0.796933	0.0874294	0.578384	3.24016	0.357255	0.298781	0.158969	0.800543	1.0154	1.05538	0.0390707	0.375507	0.765512	1.08257	2.63348	0.889936	0.31646	1.5913	4.57309	4.25643	0.255486	0.0585334	0.161807	0.545568	18.6208	10.3307	0.484498	0.492276	1.01605	0.491171	0.399857	0.412397	0.986276
Healthy Control	23	21	Normal	6.17938	3.59147	0.432693	1.41887	0.244715	0.748802	3.09333	0.819951	0.761256	0.725492	1.03279	1.25159	1.56008	0.0520166	0.109286	1.46651	2.2129	5.51928	1.72029	0.554773	0.742998	2.99475	5.41059	0.491078	0.0985403	0.359344	1.38615	33.5188	18.9394	0.808677	1.12546	1.39172	0.959839	1.03027	0.959356	0.876022
Healthy Control	25	25.2	Normal	1.63668	0.667543	0.0672824	0.334117	0.0477099	0.194267	1.50356	0.206239	0.0998306	0.0530362	0.398424	0.362387	0.267772	0.0130719	0.140345	0.312312	0.495039	1.34691	0.42686	0.165726	3.26575	0.928664	1.46099	0.0749129	0.051283	0.0355393	0.200253	7.92221	3.98692	0.253026	0.236648	0.935274	0.198445	0.199289	0.193335	0.358658
Healthy Control	24	23.7	Normal	1.86164	3.60289	0.403839	1.57077	0.308944	0.768231	3.32899	0.878648	0.792147	0.607494	0.973117	2.33807	2.16806	0.170141	0.130606	2.13482	1.82687	3.77081	1.72094	0.479194	1.21265	3.69307	6.764	0.798937	0.10155	0.542767	1.24803	40.7326	10.3984	1.07615	1.37877	1.28121	1.42587	1.14201	1.08041	0.956463
Healthy Control	24	24.2	Normal	8.18951	4.61109	0.56917	2.06676	0.402882	0.724626	5.69207	1.18048	1.218	0.825938	1.40386	3.43038	3.29934	0.0378264	0.234744	2.25224	2.78531	4.47213	2.28603	0.78511	3.48867	3.97992	7.34107	0.693339	0.176984	0.381625	1.29294	39.273	22.9922	0.879112	1.73018	1.9681	1.85015	1.33935	1.31688	1.48131
Healthy Control	23	22.4	Normal	6.49743	4.3903	0.627611	2.94677	0.341975	0.655143	4.70419	0.993092	0.943037	1.09871	0.750611	1.13632	2.01553	0.0901893	0.3801	1.44939	2.84326	5.44767	2.38031	0.838829	0.6337	5.81557	5.09468	0.993895	0.0673855	0.419138	1.46608	41.9732	20.5593	1.49526	1.45883	0.975638	1.20511	1.03265	1.26724	0.756625
Healthy Control	24	20.7	Normal	4.68277	3.40048	0.348934	1.34034	0.195019	0.33654	5.30514	0.812591	0.61555	0.6216	0.828949	1.35125	2.04971	0.0217945	0.0589832	1.07296	1.56584	2.77162	1.42869	0.484884	2.50861	1.77302	3.99297	0.929357	0.0962573	0.213698	0.718164	19.1597	22.9302	1.25149	0.842246	0.672993	1.27937	0.753483	0.668584	0.398411
Healthy Control	24	18.9	Normal	1.48651	3.15115	0.346964	1.29005	0.224597	0.562838	3.3539	0.647987	0.551473	0.45875	2.17706	5.35212	3.53215	0.0431222	0.140239	1.68044	1.57792	2.72406	1.32292	0.476706	3.36403	3.21766	3.60975	0.625022	0.0679242	0.242391	1.00372	28.9264	23.8032	0.757664	0.902228	1.1908	1.95004	0.941526	0.934844	3.09148
Healthy Control	22	20.2	Normal	0.699583	1.84099	0.235084	0.802742	0.112318	0.268723	4.48449	0.439265	0.372091	0.275157	0.993364	1.7918	0.996704	0.0212312	0.0635372	1.22615	0.809793	0.923231	0.838123	0.299264	3.14825	1.46254	3.72343	0.209682	0.0877279	0.121143	0.580736	14.4825	11.9284	0.495406	0.701549	1.41611	0.710403	0.529967	0.543922	0.674818
Healthy Control	24	19.3	Normal	0.832985	0.667441	0.0341387	0.230307	0.213271	0.0713533	1.28667	0.127912	0.104111	0.132719	0.257791	0.23062	0.182667	0.0118648	-0.00404388	0.221192	0.299905	0.775186	0.233492	0.25179	0.147757	1.31682	1.3401	0.200167	0.00667853	0.041251	0.0956931	6.16008	1.49993	0.231383	0.194616	0.841097	0.0947775	0.115911	0.134023	0.176975
Healthy Control	24	22.1	Normal	1.73516	3.27999	0.543736	1.55555	0.194593	0.71399	2.92652	0.896251	0.681487	0.609319	1.28388	1.94748	2.49222	0.0802387	0.197273	1.8386	1.8662	3.13909	1.81583	0.483816	7.63839	2.97585	4.32199	0.519753	0.0937863	0.307806	1.15042	30.826	22.149	0.720072	1.48947	2.06849	1.1452	1.07242	1.06502	0.720493
Healthy Control	23	23.4	Normal	0.674033	1.94883	0.233755	0.83341	0.134633	0.267387	2.56425	0.423486	0.383616	0.241762	0.586265	1.115	0.990455	0.0688901	0.0695486	0.855432	0.83703	1.84479	0.922524	0.263794	1.39626	3.28452	3.14428	0.365697	0.0427748	0.137309	0.625712	17.1531	9.01085	0.514494	0.688545	1.3383	0.657688	0.569461	0.511473	0.352445
Healthy Control	40	26.5	Normal	0.96206	1.373	0.20888	0.637929	0.102616	0.29951	3.16465	0.3576	0.314424	0.234051	0.816096	1.95868	1.75717	0.0853904	0.100439	0.821544	0.90026	1.63966	0.663973	0.264176	4.05235	4.22606	2.26637	0.388669	0.0543724	0.129307	0.48529	15.0894	7.7799	0.481835	0.516157	1.07123	0.865385	0.542196	0.449155	0.514672
Healthy Control	49	18.7	Normal	0.848454	2.30527	0.199375	0.898943	0.132727	0.54873	4.22011	0.526454	0.276595	0.0876156	1.30527	2.66394	1.28952	0.0945182	0.0724713	1.28032	0.948914	1.57774	1.41618	0.0715732	1.2475	3.15805	6.55416	0.825486	0.035474	0.12661	0.988074	24.8648	24.3988	0.752105	1.14986	1.52885	1.07779	0.893236	0.470922	0.727294
Healthy Control	27	20	Normal	5.25345	4.8792	0.50024	1.64953	0.412785	1.58251	5.34936	0.888353	0.77584	0.601198	2.05314	2.39969	1.74764	0.0977669	0.101348	1.84244	1.7823	7.44212	2.06431	0.62822	3.64212	9.49027	15.4218	0.682814	0.0941077	0.31254	1.2618	34.0744	29.6196	1.1467	1.56812	1.36751	1.47197	1.28895	1.28607	2.32885
Healthy Control	59	19.6	Normal	1.09684	2.7229	0.404761	1.25322	0.296249	0.457765	4.00813	0.580371	0.625903	0.442772	0.78888	2.69551	1.36156	0.143874	0.661244	1.34752	1.39381	3.03617	2.05791	0.404092	1.4753	4.89685	4.22205	0.465799	0.0528312	0.596807	0.793222	26.0838	22.6674	0.620295	1.23791	1.99568	1.39131	1.00877	0.860269	1.048
